# Supplementary material for: Gene Electrotransfer into Mammalian Cells Using Commercial Cell Culture Inserts with Porous Substrate
Source: Pharmaceutics. 2022 Sep 16;14(9):1959. doi: 10.3390/pharmaceutics14091959 (PMC9506064; doi:10.3390/pharmaceutics14091959)
Supplement: Supplementary file 1 [file pharmaceutics-14-01959-s001.zip]

Archive with 1 entries (1 files):
- pharmaceutics-1844418-supplementary.pdf
